# Supplementary material for: Low humidity enhances Zika virus infection and dissemination in Aedes aegypti mosquitoes
Source: mSphere. 2024 Aug 2;9(8):e00401-24. doi: 10.1128/msphere.00401-24 (PMC11351097; doi:10.1128/msphere.00401-24)
Supplement: Table S2 — Raw data. [file msphere.00401-24-s0005.xlsx]

## Sheet: Survival
Sample	Time	Humidity	Status		Sample	Time	Humidity	Status
1	0	0.2	1		1	2	0.2	1
2	1	0.2	1		2	2	0.2	1
3	1	0.2	1		3	2	0.2	1
4	2	0.2	1		4	2	0.2	1
5	2	0.2	1		5	2	0.2	1
6	2	0.2	1		6	2	0.2	1
7	3	0.2	0		7	2	0.2	1
8	3	0.2	0		8	2	0.2	1
9	3	0.2	0		9	2	0.2	1
10	3	0.2	0		10	2	0.2	1
11	3	0.2	0		11	2	0.2	1
12	3	0.2	0		12	2	0.2	1
13	3	0.2	0		13	2	0.2	1
14	3	0.2	0		14	2	0.2	1
15	3	0.2	0		15	2	0.2	1
16	3	0.2	0		16	2	0.2	1
17	3	0.2	0		17	2	0.2	1
18	3	0.2	0		18	2	0.2	1
19	3	0.2	0		19	2	0.2	1
20	3	0.2	0		20	3	0.2	1
21	3	0.2	0		21	3	0.2	1
22	3	0.2	0		22	3	0.2	1
23	3	0.2	0		23	3	0.2	1
24	3	0.2	0		24	3	0.2	1
25	3	0.2	0		25	3	0.2	1
26	3	0.2	0		26	3	0.2	1
27	3	0.2	0		27	3	0.2	1
28	3	0.2	0		28	3	0.2	1
29	3	0.2	0		29	4	0.2	1
30	3	0.2	0		30	4	0.2	1
31	3	0.2	0		31	4	0.2	1
32	3	0.2	0		32	4	0.2	1
33	3	0.2	0		33	4	0.2	1
34	3	0.2	0		34	4	0.2	1
35	3	0.2	0		35	5	0.2	1
36	3	0.2	0		36	5	0.2	1
37	3	0.2	0		37	6	0.2	1
38	3	0.2	0		38	6	0.2	1
39	3	0.2	0		39	6	0.2	1
40	3	0.2	0		40	6	0.2	1
41	3	0.2	0		41	7	0.2	1
42	3	0.2	0		42	7	0.2	1
43	3	0.2	0		43	7	0.2	1
44	3	0.2	0		44	10	0.2	1
45	3	0.2	0		45	10	0.2	1
46	3	0.2	0		46	10	0.2	1
47	3	0.2	0		47	10	0.2	1
48	3	0.2	0		48	10	0.2	1
49	3	0.2	0		49	10	0.2	1
50	3	0.2	0		50	10	0.2	1
51	3	0.2	0		51	10	0.2	1
52	3	0.2	0		52	10	0.2	1
53	3	0.2	0		53	10	0.2	1
54	3	0.2	0		54	10	0.2	1
55	3	0.2	0		55	10	0.2	1
56	3	0.2	0		56	10	0.2	1
57	3	0.2	0		57	10	0.2	1
58	3	0.2	0		58	10	0.2	1
59	3	0.2	0		59	3	0.2	0
60	3	0.2	0		60	3	0.2	0
61	3	0.2	0		61	3	0.2	0
62	3	0.2	0		62	3	0.2	0
63	3	0.2	0		63	3	0.2	0
64	3	0.2	0		64	3	0.2	0
65	3	0.2	0		65	3	0.2	0
66	3	0.2	0		66	3	0.2	0
67	3	0.2	0		67	3	0.2	0
68	3	0.2	0		68	3	0.2	0
69	3	0.2	0		69	3	0.2	0
70	3	0.2	0		70	3	0.2	0
71	1	0.2	1		71	3	0.2	0
72	1	0.2	1		72	3	0.2	0
73	1	0.2	1		73	3	0.2	0
74	2	0.2	1		74	3	0.2	0
75	2	0.2	1		75	3	0.2	0
76	2	0.2	1		76	3	0.2	0
77	2	0.2	1		77	3	0.2	0
78	2	0.2	1		78	3	0.2	0
79	2	0.2	1		79	3	0.2	0
80	2	0.2	1		80	3	0.2	0
81	2	0.2	1		81	3	0.2	0
82	2	0.2	1		82	3	0.2	0
83	2	0.2	1		83	3	0.2	0
84	2	0.2	1		84	3	0.2	0
85	2	0.2	1		85	3	0.2	0
86	2	0.2	1		86	3	0.2	0
87	2	0.2	1		87	3	0.2	0
88	4	0.2	1		88	3	0.2	0
89	6	0.2	0		89	3	0.2	0
90	6	0.2	0		90	3	0.2	0
91	6	0.2	0		91	3	0.2	0
92	6	0.2	0		92	3	0.2	0
93	6	0.2	0		93	3	0.2	0
94	6	0.2	0		94	3	0.2	0
95	6	0.2	0		95	3	0.2	0
96	6	0.2	0		96	3	0.2	0
97	6	0.2	0		97	3	0.2	0
98	6	0.2	0		98	3	0.2	0
99	6	0.2	0		99	3	0.2	0
100	6	0.2	0		100	3	0.2	0
101	6	0.2	0		101	10	0.2	0
102	6	0.2	0		102	10	0.2	0
103	6	0.2	0		103	10	0.2	0
104	6	0.2	0		104	10	0.2	0
105	6	0.2	0		105	10	0.2	0
106	6	0.2	0		106	10	0.2	0
107	6	0.2	0		107	10	0.2	0
108	6	0.2	0		108	10	0.2	0
109	6	0.2	0		109	10	0.2	0
110	6	0.2	0		110	10	0.2	0
111	6	0.2	0		111	10	0.2	0
112	6	0.2	0		112	10	0.2	0
113	6	0.2	0		113	10	0.2	0
114	6	0.2	0		114	10	0.2	0
115	6	0.2	0		115	10	0.2	0
116	6	0.2	0		116	10	0.2	0
117	6	0.2	0		117	10	0.2	0
118	6	0.2	0		118	10	0.2	0
119	6	0.2	0		119	10	0.2	0
120	6	0.2	0		120	10	0.2	0
121	6	0.2	0		121	10	0.2	0
122	6	0.2	0		122	10	0.2	0
123	6	0.2	0		123	10	0.2	0
124	6	0.2	0		124	10	0.2	0
125	6	0.2	0		125	10	0.2	0
126	6	0.2	0		126	2	0.5	1
127	6	0.2	0		127	2	0.5	1
128	6	0.2	0		128	2	0.5	1
129	6	0.2	0		129	2	0.5	1
130	6	0.2	0		130	2	0.5	1
131	6	0.2	0		131	3	0.5	1
132	6	0.2	0		132	3	0.5	1
133	6	0.2	0		133	3	0.5	1
134	6	0.2	0		134	4	0.5	1
135	6	0.2	0		135	4	0.5	1
136	6	0.2	0		136	4	0.5	1
137	6	0.2	0		137	4	0.5	1
138	6	0.2	0		138	4	0.5	1
139	6	0.2	0		139	4	0.5	1
140	6	0.2	0		140	4	0.5	1
141	1	0.2	1		141	4	0.5	1
142	1	0.2	1		142	5	0.5	1
143	1	0.2	1		143	6	0.5	1
144	1	0.2	1		144	6	0.5	1
145	1	0.2	1		145	6	0.5	1
146	1	0.2	1		146	10	0.5	1
147	1	0.2	1		147	10	0.5	1
148	1	0.2	1		148	10	0.5	1
149	2	0.2	1		149	10	0.5	1
150	2	0.2	1		150	10	0.5	1
151	2	0.2	1		151	10	0.5	1
152	2	0.2	1		152	10	0.5	1
153	2	0.2	1		153	10	0.5	1
154	2	0.2	1		154	10	0.5	1
155	2	0.2	1		155	10	0.5	1
156	2	0.2	1		156	10	0.5	1
157	2	0.2	1		157	10	0.5	1
158	2	0.2	1		158	10	0.5	1
159	3	0.2	1		159	10	0.5	1
160	3	0.2	1		160	10	0.5	1
161	4	0.2	1		161	10	0.5	1
162	5	0.2	1		162	10	0.5	1
163	6	0.2	1		163	10	0.5	1
164	7	0.2	1		164	10	0.5	1
165	8	0.2	1		165	10	0.5	1
166	8	0.2	1		166	10	0.5	1
167	9	0.2	0		167	10	0.5	1
168	9	0.2	0		168	10	0.5	1
169	9	0.2	0		169	10	0.5	0
170	9	0.2	0		170	10	0.5	0
171	9	0.2	0		171	10	0.5	0
172	9	0.2	0		172	10	0.5	0
173	9	0.2	0		173	10	0.5	0
174	9	0.2	0		174	10	0.5	0
175	9	0.2	0		175	10	0.5	0
176	9	0.2	0		176	10	0.5	0
177	9	0.2	0		177	10	0.5	0
178	9	0.2	0		178	10	0.5	0
179	9	0.2	0		179	10	0.5	0
180	9	0.2	0		180	10	0.5	0
181	9	0.2	0		181	10	0.5	0
182	9	0.2	0		182	10	0.5	0
183	9	0.2	0		183	10	0.5	0
184	9	0.2	0		184	10	0.5	0
185	9	0.2	0		185	10	0.5	0
186	9	0.2	0		186	10	0.5	0
187	9	0.2	0		187	10	0.5	0
188	9	0.2	0		188	10	0.5	0
189	9	0.2	0		189	10	0.5	0
190	9	0.2	0		190	10	0.5	0
191	9	0.2	0		191	10	0.5	0
192	9	0.2	0		192	10	0.5	0
193	9	0.2	0		193	10	0.5	0
194	9	0.2	0		194	10	0.5	0
195	9	0.2	0		195	10	0.5	0
196	9	0.2	0		196	10	0.5	0
197	9	0.2	0		197	10	0.5	0
198	9	0.2	0		198	10	0.5	0
199	9	0.2	0		199	10	0.5	0
200	9	0.2	0		200	10	0.5	0
201	9	0.2	0		201	10	0.5	0
202	9	0.2	0		202	10	0.5	0
203	9	0.2	0		203	10	0.5	0
204	9	0.2	0		204	10	0.5	0
205	9	0.2	0		205	10	0.5	0
206	9	0.2	0		206	10	0.5	0
207	9	0.2	0		207	10	0.5	0
208	9	0.2	0		208	3	0.5	0
209	9	0.2	0		209	3	0.5	0
210	9	0.2	0		210	3	0.5	0
211	9	0.2	0		211	3	0.5	0
212	9	0.2	0		212	3	0.5	0
213	9	0.2	0		213	3	0.5	0
214	9	0.2	0		214	3	0.5	0
215	9	0.2	0		215	3	0.5	0
216	9	0.2	0		216	3	0.5	0
217	9	0.2	0		217	3	0.5	0
218	9	0.2	0		218	3	0.5	0
219	9	0.2	0		219	3	0.5	0
220	9	0.2	0		220	3	0.5	0
221	9	0.2	0		221	3	0.5	0
222	9	0.2	0		222	3	0.5	0
223	9	0.2	0		223	3	0.5	0
224	9	0.2	0		224	3	0.5	0
225	0	0.2	1		225	3	0.5	0
226	0	0.2	1		226	3	0.5	0
227	0	0.2	1		227	3	0.5	0
228	1	0.2	1		228	3	0.5	0
229	1	0.2	1		229	3	0.5	0
230	1	0.2	1		230	3	0.5	0
231	1	0.2	1		231	3	0.5	0
232	1	0.2	1		232	3	0.5	0
233	1	0.2	1		233	3	0.5	0
234	1	0.2	1		234	3	0.5	0
235	1	0.2	1		235	3	0.5	0
236	1	0.2	1		236	3	0.5	0
237	1	0.2	1		237	3	0.5	0
238	2	0.2	1		238	3	0.5	0
239	2	0.2	1		239	3	0.5	0
240	2	0.2	1		240	3	0.5	0
241	2	0.2	1		241	3	0.5	0
242	2	0.2	1		242	3	0.5	0
243	3	0.2	1		243	3	0.5	0
244	3	0.2	1		244	3	0.5	0
245	4	0.2	1		245	3	0.5	0
246	4	0.2	1		246	3	0.5	0
247	5	0.2	1		247	3	0.5	0
248	5	0.2	1		248	3	0.5	0
249	6	0.2	1		249	3	0.5	0
250	6	0.2	1		250	3	0.5	0
251	6	0.2	1		251	3	0.5	0
252	6	0.2	1		252	3	0.5	0
253	6	0.2	1		253	3	0.5	0
254	7	0.2	1		254	3	0.5	0
255	7	0.2	1		255	3	0.5	0
256	8	0.2	1		256	3	0.5	0
257	8	0.2	1		257	3	0.5	0
258	9	0.2	1		258	3	0.5	0
259	9	0.2	1		259	3	0.5	0
260	9	0.2	1		260	3	0.5	0
261	9	0.2	1		261	3	0.5	0
262	9	0.2	1		262	3	0.5	0
263	9	0.2	1		263	3	0.5	0
264	9	0.2	1		264	3	0.5	0
265	9	0.2	1		265	3	0.5	0
266	10	0.2	1		266	3	0.5	0
267	11	0.2	1		267	3	0.5	0
268	11	0.2	1		268	3	0.5	0
269	13	0.2	1		269	3	0.5	0
270	13	0.2	1		270	3	0.5	0
271	13	0.2	1		271	3	0.5	0
272	13	0.2	0		272	3	0.5	0
273	13	0.2	0		273	3	0.5	0
274	13	0.2	0		274	3	0.5	0
275	13	0.2	0		275	3	0.5	0
276	13	0.2	0		276	3	0.5	0
277	13	0.2	0		277	3	0.5	0
278	13	0.2	0		278	3	0.5	0
279	13	0.2	0		279	3	0.5	0
280	13	0.2	0		280	4	0.8	1
281	13	0.2	0		281	5	0.8	1
282	13	0.2	0		282	10	0.8	1
283	13	0.2	0		283	3	0.8	0
284	13	0.2	0		284	3	0.8	0
285	13	0.2	0		285	3	0.8	0
286	13	0.2	0		286	3	0.8	0
287	13	0.2	0		287	3	0.8	0
288	13	0.2	0		288	3	0.8	0
289	13	0.2	0		289	3	0.8	0
290	13	0.2	0		290	3	0.8	0
291	13	0.2	0		291	3	0.8	0
292	13	0.2	0		292	3	0.8	0
293	13	0.2	0		293	3	0.8	0
294	13	0.2	0		294	3	0.8	0
295	13	0.2	0		295	3	0.8	0
296	13	0.2	0		296	3	0.8	0
297	13	0.2	0		297	3	0.8	0
298	13	0.2	0		298	3	0.8	0
299	13	0.2	0		299	3	0.8	0
300	13	0.2	0		300	3	0.8	0
301	13	0.2	0		301	3	0.8	0
302	13	0.2	0		302	3	0.8	0
303	13	0.2	0		303	3	0.8	0
304	13	0.2	0		304	3	0.8	0
305	13	0.2	0		305	3	0.8	0
306	13	0.2	0		306	3	0.8	0
307	13	0.2	0		307	3	0.8	0
308	13	0.2	0		308	3	0.8	0
309	1	0.5	1		309	3	0.8	0
310	2	0.5	1		310	3	0.8	0
311	3	0.5	0		311	3	0.8	0
312	3	0.5	0		312	3	0.8	0
313	3	0.5	0		313	3	0.8	0
314	3	0.5	0		314	3	0.8	0
315	3	0.5	0		315	3	0.8	0
316	3	0.5	0		316	3	0.8	0
317	3	0.5	0		317	3	0.8	0
318	3	0.5	0		318	3	0.8	0
319	3	0.5	0		319	3	0.8	0
320	3	0.5	0		320	3	0.8	0
321	3	0.5	0		321	3	0.8	0
322	3	0.5	0		322	3	0.8	0
323	3	0.5	0		323	3	0.8	0
324	3	0.5	0		324	3	0.8	0
325	3	0.5	0		325	3	0.8	0
326	3	0.5	0		326	3	0.8	0
327	3	0.5	0		327	3	0.8	0
328	3	0.5	0		328	3	0.8	0
329	3	0.5	0		329	3	0.8	0
330	3	0.5	0		330	3	0.8	0
331	3	0.5	0		331	3	0.8	0
332	3	0.5	0		332	3	0.8	0
333	3	0.5	0		333	3	0.8	0
334	3	0.5	0		334	3	0.8	0
335	3	0.5	0		335	3	0.8	0
336	3	0.5	0		336	3	0.8	0
337	3	0.5	0		337	3	0.8	0
338	3	0.5	0		338	3	0.8	0
339	3	0.5	0		339	3	0.8	0
340	3	0.5	0		340	3	0.8	0
341	3	0.5	0		341	3	0.8	0
342	3	0.5	0		342	3	0.8	0
343	3	0.5	0		343	3	0.8	0
344	3	0.5	0		344	3	0.8	0
345	3	0.5	0		345	3	0.8	0
346	3	0.5	0		346	3	0.8	0
347	3	0.5	0		347	3	0.8	0
348	3	0.5	0		348	3	0.8	0
349	3	0.5	0		349	3	0.8	0
350	3	0.5	0		350	3	0.8	0
351	3	0.5	0		351	3	0.8	0
352	3	0.5	0		352	3	0.8	0
353	3	0.5	0		353	3	0.8	0
354	3	0.5	0		354	3	0.8	0
355	3	0.5	0		355	3	0.8	0
356	3	0.5	0		356	3	0.8	0
357	3	0.5	0		357	3	0.8	0
358	3	0.5	0		358	3	0.8	0
359	3	0.5	0		359	3	0.8	0
360	3	0.5	0		360	3	0.8	0
361	3	0.5	0		361	3	0.8	0
362	3	0.5	0		362	3	0.8	0
363	3	0.5	0		363	3	0.8	0
364	3	0.5	0		364	3	0.8	0
365	3	0.5	0		365	3	0.8	0
366	3	0.5	0		366	3	0.8	0
367	3	0.5	0		367	3	0.8	0
368	3	0.5	0		368	3	0.8	0
369	3	0.5	0		369	3	0.8	0
370	3	0.5	0		370	3	0.8	0
371	3	0.5	0		371	3	0.8	0
372	3	0.5	0		372	3	0.8	0
373	3	0.5	0		373	3	0.8	0
374	3	0.5	0		374	3	0.8	0
375	3	0.5	0		375	3	0.8	0
376	3	0.5	0		376	3	0.8	0
377	1	0.5	1		377	3	0.8	0
378	1	0.5	1		378	3	0.8	0
379	1	0.5	1		379	3	0.8	0
380	2	0.5	1		380	3	0.8	0
381	2	0.5	1		381	3	0.8	0
382	3	0.5	1		382	10	0.8	0
383	3	0.5	1		383	10	0.8	0
384	3	0.5	1		384	10	0.8	0
385	4	0.5	1		385	10	0.8	0
386	6	0.5	0		386	10	0.8	0
387	6	0.5	0		387	10	0.8	0
388	6	0.5	0		388	10	0.8	0
389	6	0.5	0		389	10	0.8	0
390	6	0.5	0		390	10	0.8	0
391	6	0.5	0		391	10	0.8	0
392	6	0.5	0		392	10	0.8	0
393	6	0.5	0		393	10	0.8	0
394	6	0.5	0		394	10	0.8	0
395	6	0.5	0		395	10	0.8	0
396	6	0.5	0		396	10	0.8	0
397	6	0.5	0		397	10	0.8	0
398	6	0.5	0		398	10	0.8	0
399	6	0.5	0		399	10	0.8	0
400	6	0.5	0		400	10	0.8	0
401	6	0.5	0		401	10	0.8	0
402	6	0.5	0		402	10	0.8	0
403	6	0.5	0		403	10	0.8	0
404	6	0.5	0		404	10	0.8	0
405	6	0.5	0		405	10	0.8	0
406	6	0.5	0		406	10	0.8	0
407	6	0.5	0		407	10	0.8	0
408	6	0.5	0		408	10	0.8	0
409	6	0.5	0		409	10	0.8	0
410	6	0.5	0		410	10	0.8	0
411	6	0.5	0		411	10	0.8	0
412	6	0.5	0		412	10	0.8	0
413	6	0.5	0		413	10	0.8	0
414	6	0.5	0		414	10	0.8	0
415	6	0.5	0		415	10	0.8	0
416	6	0.5	0		416	10	0.8	0
417	6	0.5	0		417	10	0.8	0
418	6	0.5	0		418	10	0.8	0
419	6	0.5	0		419	10	0.8	0
420	6	0.5	0		420	10	0.8	0
421	6	0.5	0		421	10	0.8	0
422	6	0.5	0		422	10	0.8	0
423	6	0.5	0		423	10	0.8	0
424	6	0.5	0		424	10	0.8	0
425	6	0.5	0		425	10	0.8	0
426	6	0.5	0		426	10	0.8	0
427	6	0.5	0		427	10	0.8	0
428	6	0.5	0		428	10	0.8	0
429	6	0.5	0
430	6	0.5	0
431	6	0.5	0
432	6	0.5	0
433	6	0.5	0
434	6	0.5	0
435	6	0.5	0
436	6	0.5	0
437	6	0.5	0
438	6	0.5	0
439	6	0.5	0
440	6	0.5	0
441	6	0.5	0
442	6	0.5	0
443	6	0.5	0
444	6	0.5	0
445	1	0.5	1
446	2	0.5	1
447	2	0.5	1
448	2	0.5	1
449	2	0.5	1
450	3	0.5	1
451	4	0.5	1
452	5	0.5	1
453	7	0.5	1
454	8	0.5	1
455	9	0.5	0
456	9	0.5	0
457	9	0.5	0
458	9	0.5	0
459	9	0.5	0
460	9	0.5	0
461	9	0.5	0
462	9	0.5	0
463	9	0.5	0
464	9	0.5	0
465	9	0.5	0
466	9	0.5	0
467	9	0.5	0
468	9	0.5	0
469	9	0.5	0
470	9	0.5	0
471	9	0.5	0
472	9	0.5	0
473	9	0.5	0
474	9	0.5	0
475	9	0.5	0
476	9	0.5	0
477	9	0.5	0
478	9	0.5	0
479	9	0.5	0
480	9	0.5	0
481	9	0.5	0
482	9	0.5	0
483	9	0.5	0
484	9	0.5	0
485	9	0.5	0
486	9	0.5	0
487	9	0.5	0
488	9	0.5	0
489	9	0.5	0
490	9	0.5	0
491	9	0.5	0
492	9	0.5	0
493	9	0.5	0
494	9	0.5	0
495	9	0.5	0
496	9	0.5	0
497	9	0.5	0
498	9	0.5	0
499	9	0.5	0
500	9	0.5	0
501	9	0.5	0
502	9	0.5	0
503	9	0.5	0
504	9	0.5	0
505	9	0.5	0
506	9	0.5	0
507	1	0.5	1
508	1	0.5	1
509	1	0.5	1
510	2	0.5	1
511	2	0.5	1
512	2	0.5	1
513	2	0.5	1
514	3	0.5	1
515	4	0.5	1
516	4	0.5	1
517	4	0.5	1
518	5	0.5	1
519	6	0.5	1
520	6	0.5	1
521	6	0.5	1
522	7	0.5	1
523	9	0.5	1
524	9	0.5	1
525	9	0.5	1
526	9	0.5	1
527	9	0.5	1
528	9	0.5	1
529	9	0.5	1
530	9	0.5	1
531	13	0.5	1
532	13	0.5	0
533	13	0.5	0
534	13	0.5	0
535	13	0.5	0
536	13	0.5	0
537	13	0.5	0
538	13	0.5	0
539	13	0.5	0
540	13	0.5	0
541	13	0.5	0
542	13	0.5	0
543	13	0.5	0
544	13	0.5	0
545	13	0.5	0
546	13	0.5	0
547	13	0.5	0
548	13	0.5	0
549	13	0.5	0
550	13	0.5	0
551	13	0.5	0
552	13	0.5	0
553	13	0.5	0
554	13	0.5	0
555	13	0.5	0
556	13	0.5	0
557	13	0.5	0
558	13	0.5	0
559	13	0.5	0
560	13	0.5	0
561	13	0.5	0
562	13	0.5	0
563	13	0.5	0
564	13	0.5	0
565	13	0.5	0
566	13	0.5	0
567	13	0.5	0
568	13	0.5	0
569	13	0.5	0
570	13	0.5	0
571	13	0.5	0
572	13	0.5	0
573	13	0.5	0
574	13	0.5	0
575	13	0.5	0
576	13	0.5	0
577	13	0.5	0
578	13	0.5	0
579	13	0.5	0
580	13	0.5	0
581	13	0.5	0
582	1	0.8	1
583	1	0.8	1
584	2	0.8	1
585	3	0.8	0
586	3	0.8	0
587	3	0.8	0
588	3	0.8	0
589	3	0.8	0
590	3	0.8	0
591	3	0.8	0
592	3	0.8	0
593	3	0.8	0
594	3	0.8	0
595	3	0.8	0
596	3	0.8	0
597	3	0.8	0
598	3	0.8	0
599	3	0.8	0
600	3	0.8	0
601	3	0.8	0
602	3	0.8	0
603	3	0.8	0
604	3	0.8	0
605	3	0.8	0
606	3	0.8	0
607	3	0.8	0
608	3	0.8	0
609	3	0.8	0
610	3	0.8	0
611	3	0.8	0
612	3	0.8	0
613	3	0.8	0
614	3	0.8	0
615	3	0.8	0
616	3	0.8	0
617	1	0.8	1
618	1	0.8	1
619	5	0.8	1
620	6	0.8	0
621	6	0.8	0
622	6	0.8	0
623	6	0.8	0
624	6	0.8	0
625	6	0.8	0
626	6	0.8	0
627	6	0.8	0
628	6	0.8	0
629	6	0.8	0
630	6	0.8	0
631	6	0.8	0
632	6	0.8	0
633	6	0.8	0
634	6	0.8	0
635	6	0.8	0
636	6	0.8	0
637	6	0.8	0
638	6	0.8	0
639	6	0.8	0
640	6	0.8	0
641	6	0.8	0
642	6	0.8	0
643	6	0.8	0
644	6	0.8	0
645	6	0.8	0
646	6	0.8	0
647	6	0.8	0
648	6	0.8	0
649	6	0.8	0
650	6	0.8	0
651	6	0.8	0
652	2	0.8	1
653	3	0.8	1
654	3	0.8	1
655	3	0.8	1
656	9	0.8	0
657	9	0.8	0
658	9	0.8	0
659	9	0.8	0
660	9	0.8	0
661	9	0.8	0
662	9	0.8	0
663	9	0.8	0
664	9	0.8	0
665	9	0.8	0
666	9	0.8	0
667	9	0.8	0
668	9	0.8	0
669	9	0.8	0
670	9	0.8	0
671	9	0.8	0
672	9	0.8	0
673	9	0.8	0
674	9	0.8	0
675	9	0.8	0
676	9	0.8	0
677	9	0.8	0
678	9	0.8	0
679	9	0.8	0
680	9	0.8	0
681	9	0.8	0
682	9	0.8	0
683	9	0.8	0
684	9	0.8	0
685	9	0.8	0
686	9	0.8	0
687	1	0.8	1
688	3	0.8	1
689	3	0.8	1
690	3	0.8	1
691	4	0.8	1
692	4	0.8	1
693	6	0.8	1
694	7	0.8	1
695	10	0.8	1
696	13	0.8	0
697	13	0.8	0
698	13	0.8	0
699	13	0.8	0
700	13	0.8	0
701	13	0.8	0
702	13	0.8	0
703	13	0.8	0
704	13	0.8	0
705	13	0.8	0
706	13	0.8	0
707	13	0.8	0
708	13	0.8	0
709	13	0.8	0
710	13	0.8	0
711	13	0.8	0
712	13	0.8	0
713	13	0.8	0
714	13	0.8	0
715	13	0.8	0
716	13	0.8	0
717	13	0.8	0
718	13	0.8	0
719	13	0.8	0
720	13	0.8	0
721	13	0.8	0

## Sheet: BF Rate
Replicate	Sample	Treatment	Status
1	1	0.2	1
1	2	0.2	1
1	3	0.2	1
1	4	0.2	1
1	5	0.2	1
1	6	0.2	1
1	7	0.2	1
1	8	0.2	1
1	9	0.2	1
1	10	0.2	1
1	11	0.2	1
1	12	0.2	1
1	13	0.2	1
1	14	0.2	1
1	15	0.2	1
1	16	0.2	1
1	17	0.2	1
1	18	0.2	1
1	19	0.2	1
1	20	0.2	1
1	21	0.2	1
1	22	0.2	1
1	23	0.2	1
1	24	0.2	1
1	25	0.2	1
1	26	0.2	1
1	27	0.2	1
1	28	0.2	1
1	29	0.2	1
1	30	0.2	1
1	31	0.2	1
1	32	0.2	1
1	33	0.2	1
1	34	0.2	1
1	35	0.2	1
1	36	0.2	1
1	37	0.2	1
1	38	0.2	1
1	39	0.2	1
1	40	0.2	1
1	41	0.2	1
1	42	0.2	1
1	43	0.2	1
1	44	0.2	1
1	45	0.2	1
1	46	0.2	1
1	47	0.2	1
1	48	0.2	1
1	49	0.2	1
1	50	0.2	1
1	51	0.2	1
1	52	0.2	1
1	53	0.2	1
1	54	0.2	1
1	55	0.2	1
1	56	0.2	1
1	57	0.2	1
1	58	0.2	1
1	59	0.2	1
1	60	0.2	1
1	61	0.2	1
1	62	0.2	1
1	63	0.2	1
1	64	0.2	1
1	65	0.2	1
1	66	0.2	1
1	67	0.2	1
1	68	0.2	1
1	69	0.2	1
1	70	0.2	1
1	71	0.2	1
1	72	0.2	1
1	73	0.2	1
1	74	0.2	1
1	75	0.2	1
1	76	0.2	1
1	77	0.2	1
1	78	0.2	1
1	79	0.2	1
1	80	0.2	1
1	81	0.2	1
1	82	0.2	1
1	83	0.2	1
1	84	0.2	1
1	85	0.2	1
1	86	0.2	1
1	87	0.2	1
1	88	0.2	1
1	89	0.2	1
1	90	0.2	1
1	91	0.2	1
1	92	0.2	1
1	93	0.2	1
1	94	0.2	1
1	95	0.2	1
1	96	0.2	1
1	97	0.2	1
1	98	0.2	1
1	99	0.2	1
1	100	0.2	1
1	101	0.2	1
1	102	0.2	1
1	103	0.2	1
1	104	0.2	1
1	105	0.2	1
1	106	0.2	1
1	107	0.2	1
1	108	0.2	1
1	109	0.2	1
1	110	0.2	1
1	111	0.2	1
1	112	0.2	1
1	113	0.2	1
1	114	0.2	1
1	115	0.2	1
1	116	0.2	1
1	117	0.2	1
1	118	0.2	1
1	119	0.2	1
1	120	0.2	1
1	121	0.2	1
1	122	0.2	1
1	123	0.2	1
1	124	0.2	1
1	125	0.2	1
1	126	0.2	1
1	127	0.2	1
1	128	0.2	1
1	129	0.2	1
1	130	0.2	1
1	131	0.2	1
1	132	0.2	1
1	133	0.2	1
1	134	0.2	1
1	135	0.2	1
1	136	0.2	1
1	137	0.2	1
1	138	0.2	1
1	139	0.2	1
1	140	0.2	1
1	141	0.2	1
1	142	0.2	1
1	143	0.2	1
1	144	0.2	1
1	145	0.2	1
1	146	0.2	1
1	147	0.2	1
1	148	0.2	1
1	149	0.2	1
1	150	0.2	1
1	151	0.2	1
1	152	0.2	1
1	153	0.2	1
1	154	0.2	1
1	155	0.2	1
1	156	0.2	1
1	157	0.2	1
1	158	0.2	1
1	159	0.2	1
1	160	0.2	1
1	161	0.2	1
1	162	0.2	1
1	163	0.2	1
1	164	0.2	1
1	165	0.2	1
1	166	0.2	1
1	167	0.2	1
1	168	0.2	1
1	169	0.2	1
1	170	0.2	1
1	171	0.2	1
1	172	0.2	1
1	173	0.2	1
1	174	0.2	1
1	175	0.2	1
1	176	0.2	1
1	177	0.2	1
1	178	0.2	1
1	179	0.2	1
1	180	0.2	1
1	181	0.2	1
1	182	0.2	1
1	183	0.2	1
1	184	0.2	1
1	185	0.2	1
1	186	0.2	1
1	187	0.2	1
1	188	0.2	1
1	189	0.2	1
1	190	0.2	1
1	191	0.2	1
1	192	0.2	1
1	193	0.2	1
1	194	0.2	1
1	195	0.2	1
1	196	0.2	1
1	197	0.2	1
1	198	0.2	1
1	199	0.2	1
1	200	0.2	1
1	201	0.2	1
1	202	0.2	1
1	203	0.2	1
1	204	0.2	1
1	205	0.2	1
1	206	0.2	1
1	207	0.2	1
1	208	0.2	1
1	209	0.2	1
1	210	0.2	1
1	211	0.2	1
1	212	0.2	1
1	213	0.2	1
1	214	0.2	1
1	215	0.2	1
1	216	0.2	1
1	217	0.2	1
1	218	0.2	1
1	219	0.2	1
1	220	0.2	1
1	221	0.2	1
1	222	0.2	1
1	223	0.2	1
1	224	0.2	1
1	225	0.2	1
1	226	0.2	1
1	227	0.2	1
1	228	0.2	1
1	229	0.2	1
1	230	0.2	1
1	231	0.2	1
1	232	0.2	1
1	233	0.2	1
1	234	0.2	1
1	235	0.2	1
1	236	0.2	1
1	237	0.2	1
1	238	0.2	1
1	239	0.2	1
1	240	0.2	1
1	241	0.2	1
1	242	0.2	1
1	243	0.2	1
1	244	0.2	1
1	245	0.2	1
1	246	0.2	1
1	247	0.2	1
1	248	0.2	1
1	249	0.2	1
1	250	0.2	1
1	251	0.2	1
1	252	0.2	1
1	253	0.2	1
1	254	0.2	1
1	255	0.2	1
1	256	0.2	1
1	257	0.2	1
1	258	0.2	1
1	259	0.2	1
1	260	0.2	1
1	261	0.2	1
1	262	0.2	1
1	263	0.2	1
1	264	0.2	1
1	265	0.2	1
1	266	0.2	1
1	267	0.2	1
1	268	0.2	1
1	269	0.2	1
1	270	0.2	1
1	271	0.2	1
1	272	0.2	1
1	273	0.2	1
1	274	0.2	1
1	275	0.2	1
1	276	0.2	1
1	277	0.2	1
1	278	0.2	1
1	279	0.2	1
1	280	0.2	1
1	281	0.2	1
1	282	0.2	1
1	283	0.2	1
1	284	0.2	1
1	285	0.2	1
1	286	0.2	1
1	287	0.2	1
1	288	0.2	1
1	289	0.2	1
1	290	0.2	1
1	291	0.2	1
1	292	0.2	1
1	293	0.2	1
1	294	0.2	1
1	295	0.2	1
1	296	0.2	1
1	297	0.2	1
1	298	0.2	1
1	299	0.2	1
1	300	0.2	1
1	301	0.2	1
1	302	0.2	1
1	303	0.2	1
1	304	0.2	1
1	305	0.2	1
1	306	0.2	1
1	307	0.2	1
1	308	0.2	1
1	309	0.2	0
1	310	0.2	0
1	311	0.2	0
1	312	0.2	0
1	313	0.2	0
1	314	0.2	0
1	315	0.2	0
1	316	0.2	0
1	317	0.2	0
1	318	0.2	0
1	319	0.2	0
1	320	0.2	0
1	321	0.2	0
1	322	0.2	0
1	323	0.2	0
1	324	0.2	0
1	325	0.2	0
1	326	0.2	0
1	327	0.2	0
1	328	0.2	0
1	329	0.2	0
1	330	0.2	0
1	331	0.2	0
1	332	0.2	0
1	333	0.2	0
1	334	0.2	0
1	335	0.2	0
1	336	0.2	0
1	337	0.2	0
1	338	0.2	0
1	339	0.2	0
1	340	0.2	0
1	341	0.2	0
1	342	0.2	0
1	343	0.2	0
1	344	0.2	0
1	345	0.2	0
1	346	0.2	0
1	347	0.2	0
1	348	0.2	0
1	349	0.2	0
1	350	0.2	0
1	351	0.2	0
1	352	0.2	0
1	353	0.2	0
1	354	0.2	0
1	355	0.2	0
1	356	0.2	0
1	357	0.2	0
1	358	0.2	0
1	359	0.2	0
1	360	0.2	0
1	361	0.2	0
1	362	0.2	0
1	363	0.2	0
1	364	0.2	0
1	365	0.2	0
1	366	0.2	0
1	367	0.2	0
1	368	0.2	0
1	369	0.2	0
1	370	0.2	0
1	371	0.2	0
1	372	0.2	0
1	373	0.2	0
1	374	0.2	0
1	375	0.2	0
1	376	0.2	0
1	377	0.2	0
1	378	0.2	0
1	379	0.2	0
1	380	0.2	0
1	381	0.2	0
1	382	0.2	0
1	383	0.2	0
1	384	0.2	0
1	385	0.2	0
1	386	0.2	0
1	387	0.2	0
1	388	0.2	0
1	389	0.2	0
1	390	0.2	0
1	391	0.2	0
1	392	0.2	0
1	393	0.2	0
1	394	0.2	0
1	395	0.2	0
1	396	0.2	0
1	397	0.2	0
1	398	0.2	0
1	399	0.2	0
1	400	0.2	0
1	401	0.2	0
1	402	0.2	0
1	403	0.2	0
1	404	0.2	0
1	405	0.2	0
1	406	0.2	0
1	407	0.2	0
1	408	0.2	0
1	409	0.2	0
1	410	0.2	0
1	411	0.2	0
1	412	0.2	0
1	413	0.2	0
1	414	0.2	0
1	415	0.2	0
1	416	0.2	0
1	417	0.2	0
1	418	0.2	0
1	419	0.2	0
1	420	0.2	0
1	421	0.2	0
1	422	0.2	0
1	423	0.2	0
1	424	0.2	0
1	425	0.2	0
1	426	0.2	0
1	427	0.2	0
1	428	0.2	0
1	429	0.2	0
1	430	0.2	0
1	431	0.2	0
1	432	0.2	0
1	433	0.2	0
1	434	0.2	0
1	435	0.2	0
1	436	0.2	0
1	437	0.2	0
1	438	0.2	0
1	439	0.2	0
1	440	0.2	0
1	441	0.2	0
1	442	0.2	0
1	443	0.2	0
1	444	0.2	0
1	445	0.2	0
1	446	0.2	0
1	447	0.2	0
1	448	0.2	0
1	449	0.2	0
1	450	0.2	0
1	451	0.2	0
1	452	0.2	0
1	453	0.2	0
1	454	0.2	0
1	455	0.2	0
1	456	0.2	0
1	457	0.2	0
1	458	0.2	0
1	459	0.2	0
1	460	0.2	0
1	461	0.2	0
1	462	0.2	0
1	463	0.2	0
1	464	0.2	0
1	465	0.2	0
1	466	0.2	0
1	467	0.2	0
1	468	0.2	0
1	469	0.2	0
1	470	0.2	0
1	471	0.2	0
1	472	0.2	0
1	473	0.2	0
1	474	0.2	0
1	475	0.2	0
1	476	0.2	0
1	477	0.2	0
1	478	0.2	0
1	479	0.2	0
1	480	0.2	0
1	481	0.2	0
1	482	0.2	0
1	483	0.2	0
1	484	0.2	0
1	485	0.2	0
1	486	0.2	0
1	487	0.2	0
1	488	0.2	0
1	489	0.2	0
1	490	0.2	0
1	491	0.2	0
1	492	0.2	0
1	493	0.2	0
1	494	0.2	0
1	495	0.2	0
1	496	0.2	0
1	497	0.2	0
1	498	0.2	0
1	499	0.2	0
1	500	0.2	0
1	501	0.2	0
1	502	0.2	0
1	503	0.2	0
1	504	0.2	0
1	505	0.2	0
1	506	0.2	0
1	507	0.2	0
1	508	0.2	0
1	509	0.2	0
1	510	0.2	0
1	511	0.2	0
1	512	0.2	0
1	513	0.2	0
1	514	0.2	0
1	515	0.2	0
1	516	0.2	0
1	517	0.2	0
1	518	0.2	0
1	519	0.2	0
1	520	0.2	0
1	521	0.2	0
1	522	0.2	0
1	523	0.2	0
1	524	0.2	0
1	525	0.2	0
1	526	0.2	0
1	527	0.2	0
1	528	0.2	0
1	529	0.2	0
1	530	0.2	0
1	531	0.2	0
1	532	0.2	0
1	533	0.2	0
1	534	0.2	0
1	535	0.2	0
1	536	0.2	0
1	537	0.2	0
1	538	0.2	0
1	539	0.2	0
1	540	0.2	0
1	541	0.2	0
1	542	0.2	0
1	543	0.2	0
1	544	0.2	0
1	545	0.2	0
1	546	0.2	0
1	547	0.2	0
1	548	0.2	0
1	549	0.2	0
1	550	0.2	0
1	551	0.2	0
1	552	0.2	0
1	553	0.2	0
1	554	0.2	0
1	555	0.2	0
1	556	0.2	0
1	557	0.2	0
1	558	0.2	0
1	559	0.2	0
1	560	0.2	0
1	561	0.2	0
1	562	0.2	0
1	563	0.2	0
1	564	0.2	0
1	565	0.2	0
1	566	0.2	0
1	567	0.2	0
1	568	0.2	0
1	569	0.2	0
1	570	0.2	0
1	571	0.2	0
1	572	0.2	0
1	573	0.2	0
1	574	0.2	0
1	575	0.2	0
1	576	0.2	0
1	577	0.2	0
1	578	0.2	0
1	579	0.2	0
1	580	0.2	0
1	581	0.2	0
1	582	0.2	0
1	583	0.2	0
1	584	0.2	0
1	585	0.2	0
1	586	0.2	0
1	587	0.2	0
1	588	0.2	0
1	589	0.2	0
1	590	0.2	0
1	591	0.2	0
1	592	0.2	0
1	593	0.2	0
1	594	0.2	0
1	595	0.2	0
1	596	0.2	0
1	597	0.2	0
1	598	0.2	0
1	599	0.2	0
1	600	0.2	0
1	601	0.2	0
1	602	0.2	0
1	603	0.2	0
1	604	0.2	0
1	605	0.2	0
1	606	0.2	0
1	607	0.2	0
1	608	0.2	0
1	609	0.2	0
1	610	0.2	0
1	611	0.2	0
1	612	0.2	0
1	613	0.2	0
1	614	0.2	0
1	615	0.2	0
1	616	0.2	0
1	617	0.2	0
1	618	0.2	0
1	619	0.2	0
1	620	0.2	0
1	621	0.2	0
1	622	0.2	0
1	623	0.2	0
1	624	0.2	0
1	625	0.2	0
1	626	0.2	0
1	627	0.2	0
1	628	0.2	0
1	629	0.2	0
1	630	0.2	0
1	631	0.2	0
1	632	0.2	0
1	633	0.2	0
1	634	0.2	0
1	635	0.2	0
1	636	0.2	0
1	637	0.2	0
1	638	0.2	0
1	639	0.2	0
1	640	0.2	0
1	641	0.2	0
1	642	0.2	0
1	643	0.2	0
1	644	0.2	0
1	645	0.2	0
1	646	0.2	0
1	647	0.2	0
1	648	0.2	0
1	649	0.2	0
1	650	0.2	0
1	651	0.2	0
1	652	0.2	0
1	653	0.2	0
1	654	0.2	0
1	655	0.2	0
1	656	0.2	0
1	657	0.2	0
1	658	0.2	0
1	659	0.2	0
1	660	0.2	0
1	661	0.2	0
1	662	0.2	0
1	663	0.2	0
1	664	0.2	0
1	665	0.2	0
1	666	0.2	0
1	667	0.2	0
1	668	0.2	0
1	669	0.2	0
1	670	0.2	0
1	671	0.2	0
1	1	0.5	1
1	2	0.5	1
1	3	0.5	1
1	4	0.5	1
1	5	0.5	1
1	6	0.5	1
1	7	0.5	1
1	8	0.5	1
1	9	0.5	1
1	10	0.5	1
1	11	0.5	1
1	12	0.5	1
1	13	0.5	1
1	14	0.5	1
1	15	0.5	1
1	16	0.5	1
1	17	0.5	1
1	18	0.5	1
1	19	0.5	1
1	20	0.5	1
1	21	0.5	1
1	22	0.5	1
1	23	0.5	1
1	24	0.5	1
1	25	0.5	1
1	26	0.5	1
1	27	0.5	1
1	28	0.5	1
1	29	0.5	1
1	30	0.5	1
1	31	0.5	1
1	32	0.5	1
1	33	0.5	1
1	34	0.5	1
1	35	0.5	1
1	36	0.5	1
1	37	0.5	1
1	38	0.5	1
1	39	0.5	1
1	40	0.5	1
1	41	0.5	1
1	42	0.5	1
1	43	0.5	1
1	44	0.5	1
1	45	0.5	1
1	46	0.5	1
1	47	0.5	1
1	48	0.5	1
1	49	0.5	1
1	50	0.5	1
1	51	0.5	1
1	52	0.5	1
1	53	0.5	1
1	54	0.5	1
1	55	0.5	1
1	56	0.5	1
1	57	0.5	1
1	58	0.5	1
1	59	0.5	1
1	60	0.5	1
1	61	0.5	1
1	62	0.5	1
1	63	0.5	1
1	64	0.5	1
1	65	0.5	1
1	66	0.5	1
1	67	0.5	1
1	68	0.5	1
1	69	0.5	1
1	70	0.5	1
1	71	0.5	1
1	72	0.5	1
1	73	0.5	1
1	74	0.5	1
1	75	0.5	1
1	76	0.5	1
1	77	0.5	1
1	78	0.5	1
1	79	0.5	1
1	80	0.5	1
1	81	0.5	1
1	82	0.5	1
1	83	0.5	1
1	84	0.5	1
1	85	0.5	1
1	86	0.5	1
1	87	0.5	1
1	88	0.5	1
1	89	0.5	1
1	90	0.5	1
1	91	0.5	1
1	92	0.5	1
1	93	0.5	1
1	94	0.5	1
1	95	0.5	1
1	96	0.5	1
1	97	0.5	1
1	98	0.5	1
1	99	0.5	1
1	100	0.5	1
1	101	0.5	1
1	102	0.5	1
1	103	0.5	1
1	104	0.5	1
1	105	0.5	1
1	106	0.5	1
1	107	0.5	1
1	108	0.5	1
1	109	0.5	1
1	110	0.5	1
1	111	0.5	1
1	112	0.5	1
1	113	0.5	1
1	114	0.5	1
1	115	0.5	1
1	116	0.5	1
1	117	0.5	1
1	118	0.5	1
1	119	0.5	1
1	120	0.5	1
1	121	0.5	1
1	122	0.5	1
1	123	0.5	1
1	124	0.5	1
1	125	0.5	1
1	126	0.5	1
1	127	0.5	1
1	128	0.5	1
1	129	0.5	1
1	130	0.5	1
1	131	0.5	1
1	132	0.5	1
1	133	0.5	1
1	134	0.5	1
1	135	0.5	1
1	136	0.5	1
1	137	0.5	1
1	138	0.5	1
1	139	0.5	1
1	140	0.5	1
1	141	0.5	1
1	142	0.5	1
1	143	0.5	1
1	144	0.5	1
1	145	0.5	1
1	146	0.5	1
1	147	0.5	1
1	148	0.5	1
1	149	0.5	1
1	150	0.5	1
1	151	0.5	1
1	152	0.5	1
1	153	0.5	1
1	154	0.5	1
1	155	0.5	1
1	156	0.5	1
1	157	0.5	1
1	158	0.5	1
1	159	0.5	1
1	160	0.5	1
1	161	0.5	1
1	162	0.5	1
1	163	0.5	1
1	164	0.5	1
1	165	0.5	1
1	166	0.5	1
1	167	0.5	1
1	168	0.5	1
1	169	0.5	1
1	170	0.5	1
1	171	0.5	1
1	172	0.5	1
1	173	0.5	1
1	174	0.5	1
1	175	0.5	1
1	176	0.5	1
1	177	0.5	1
1	178	0.5	1
1	179	0.5	1
1	180	0.5	1
1	181	0.5	1
1	182	0.5	1
1	183	0.5	1
1	184	0.5	1
1	185	0.5	1
1	186	0.5	1
1	187	0.5	1
1	188	0.5	1
1	189	0.5	1
1	190	0.5	1
1	191	0.5	1
1	192	0.5	1
1	193	0.5	1
1	194	0.5	1
1	195	0.5	1
1	196	0.5	1
1	197	0.5	1
1	198	0.5	1
1	199	0.5	1
1	200	0.5	1
1	201	0.5	1
1	202	0.5	1
1	203	0.5	1
1	204	0.5	1
1	205	0.5	1
1	206	0.5	1
1	207	0.5	1
1	208	0.5	1
1	209	0.5	1
1	210	0.5	1
1	211	0.5	1
1	212	0.5	1
1	213	0.5	1
1	214	0.5	1
1	215	0.5	1
1	216	0.5	1
1	217	0.5	1
1	218	0.5	1
1	219	0.5	1
1	220	0.5	1
1	221	0.5	1
1	222	0.5	1
1	223	0.5	1
1	224	0.5	1
1	225	0.5	1
1	226	0.5	1
1	227	0.5	1
1	228	0.5	1
1	229	0.5	1
1	230	0.5	1
1	231	0.5	1
1	232	0.5	1
1	233	0.5	1
1	234	0.5	1
1	235	0.5	1
1	236	0.5	1
1	237	0.5	1
1	238	0.5	1
1	239	0.5	1
1	240	0.5	1
1	241	0.5	1
1	242	0.5	1
1	243	0.5	1
1	244	0.5	1
1	245	0.5	1
1	246	0.5	1
1	247	0.5	1
1	248	0.5	1
1	249	0.5	1
1	250	0.5	1
1	251	0.5	1
1	252	0.5	1
1	253	0.5	1
1	254	0.5	1
1	255	0.5	1
1	256	0.5	1
1	257	0.5	1
1	258	0.5	1
1	259	0.5	1
1	260	0.5	1
1	261	0.5	1
1	262	0.5	1
1	263	0.5	1
1	264	0.5	1
1	265	0.5	1
1	266	0.5	1
1	267	0.5	1
1	268	0.5	1
1	269	0.5	1
1	270	0.5	1
1	271	0.5	1
1	272	0.5	1
1	273	0.5	1
1	274	0.5	0
1	275	0.5	0
1	276	0.5	0
1	277	0.5	0
1	278	0.5	0
1	279	0.5	0
1	280	0.5	0
1	281	0.5	0
1	282	0.5	0
1	283	0.5	0
1	284	0.5	0
1	285	0.5	0
1	286	0.5	0
1	287	0.5	0
1	288	0.5	0
1	289	0.5	0
1	290	0.5	0
1	291	0.5	0
1	292	0.5	0
1	293	0.5	0
1	294	0.5	0
1	295	0.5	0
1	296	0.5	0
1	297	0.5	0
1	298	0.5	0
1	299	0.5	0
1	300	0.5	0
1	301	0.5	0
1	302	0.5	0
1	303	0.5	0
1	304	0.5	0
1	305	0.5	0
1	306	0.5	0
1	307	0.5	0
1	308	0.5	0
1	309	0.5	0
1	310	0.5	0
1	311	0.5	0
1	312	0.5	0
1	313	0.5	0
1	314	0.5	0
1	315	0.5	0
1	316	0.5	0
1	317	0.5	0
1	318	0.5	0
1	319	0.5	0
1	320	0.5	0
1	321	0.5	0
1	322	0.5	0
1	323	0.5	0
1	324	0.5	0
1	325	0.5	0
1	326	0.5	0
1	327	0.5	0
1	328	0.5	0
1	329	0.5	0
1	330	0.5	0
1	331	0.5	0
1	332	0.5	0
1	333	0.5	0
1	334	0.5	0
1	335	0.5	0
1	336	0.5	0
1	337	0.5	0
1	338	0.5	0
1	339	0.5	0
1	340	0.5	0
1	341	0.5	0
1	342	0.5	0
1	343	0.5	0
1	344	0.5	0
1	345	0.5	0
1	346	0.5	0
1	347	0.5	0
1	348	0.5	0
1	349	0.5	0
1	350	0.5	0
1	351	0.5	0
1	352	0.5	0
1	353	0.5	0
1	354	0.5	0
1	355	0.5	0
1	356	0.5	0
1	357	0.5	0
1	358	0.5	0
1	359	0.5	0
1	360	0.5	0
1	361	0.5	0
1	362	0.5	0
1	363	0.5	0
1	364	0.5	0
1	365	0.5	0
1	366	0.5	0
1	367	0.5	0
1	368	0.5	0
1	369	0.5	0
1	370	0.5	0
1	371	0.5	0
1	372	0.5	0
1	373	0.5	0
1	374	0.5	0
1	375	0.5	0
1	376	0.5	0
1	377	0.5	0
1	378	0.5	0
1	379	0.5	0
1	380	0.5	0
1	381	0.5	0
1	382	0.5	0
1	383	0.5	0
1	384	0.5	0
1	385	0.5	0
1	386	0.5	0
1	387	0.5	0
1	388	0.5	0
1	389	0.5	0
1	390	0.5	0
1	391	0.5	0
1	392	0.5	0
1	393	0.5	0
1	394	0.5	0
1	395	0.5	0
1	396	0.5	0
1	397	0.5	0
1	398	0.5	0
1	399	0.5	0
1	400	0.5	0
1	401	0.5	0
1	402	0.5	0
1	403	0.5	0
1	404	0.5	0
1	405	0.5	0
1	406	0.5	0
1	407	0.5	0
1	408	0.5	0
1	409	0.5	0
1	410	0.5	0
1	411	0.5	0
1	412	0.5	0
1	413	0.5	0
1	414	0.5	0
1	415	0.5	0
1	416	0.5	0
1	417	0.5	0
1	418	0.5	0
1	419	0.5	0
1	420	0.5	0
1	421	0.5	0
1	422	0.5	0
1	423	0.5	0
1	424	0.5	0
1	425	0.5	0
1	426	0.5	0
1	427	0.5	0
1	428	0.5	0
1	429	0.5	0
1	430	0.5	0
1	431	0.5	0
1	432	0.5	0
1	433	0.5	0
1	434	0.5	0
1	435	0.5	0
1	436	0.5	0
1	437	0.5	0
1	438	0.5	0
1	439	0.5	0
1	440	0.5	0
1	441	0.5	0
1	442	0.5	0
1	443	0.5	0
1	444	0.5	0
1	445	0.5	0
1	446	0.5	0
1	447	0.5	0
1	448	0.5	0
1	449	0.5	0
1	450	0.5	0
1	451	0.5	0
1	452	0.5	0
1	453	0.5	0
1	454	0.5	0
1	455	0.5	0
1	456	0.5	0
1	457	0.5	0
1	458	0.5	0
1	459	0.5	0
1	460	0.5	0
1	461	0.5	0
1	462	0.5	0
1	463	0.5	0
1	464	0.5	0
1	465	0.5	0
1	466	0.5	0
1	467	0.5	0
1	468	0.5	0
1	469	0.5	0
1	470	0.5	0
1	471	0.5	0
1	472	0.5	0
1	473	0.5	0
1	474	0.5	0
1	475	0.5	0
1	476	0.5	0
1	477	0.5	0
1	478	0.5	0
1	479	0.5	0
1	480	0.5	0
1	481	0.5	0
1	482	0.5	0
1	483	0.5	0
1	484	0.5	0
1	485	0.5	0
1	486	0.5	0
1	487	0.5	0
1	488	0.5	0
1	489	0.5	0
1	490	0.5	0
1	491	0.5	0
1	492	0.5	0
1	493	0.5	0
1	494	0.5	0
1	495	0.5	0
1	496	0.5	0
1	497	0.5	0
1	498	0.5	0
1	499	0.5	0
1	500	0.5	0
1	501	0.5	0
1	502	0.5	0
1	503	0.5	0
1	504	0.5	0
1	505	0.5	0
1	506	0.5	0
1	507	0.5	0
1	508	0.5	0
1	509	0.5	0
1	510	0.5	0
1	511	0.5	0
1	512	0.5	0
1	513	0.5	0
1	514	0.5	0
1	515	0.5	0
1	516	0.5	0
1	517	0.5	0
1	518	0.5	0
1	519	0.5	0
1	520	0.5	0
1	521	0.5	0
1	522	0.5	0
1	523	0.5	0
1	524	0.5	0
1	525	0.5	0
1	1	0.8	1
1	2	0.8	1
1	3	0.8	1
1	4	0.8	1
1	5	0.8	1
1	6	0.8	1
1	7	0.8	1
1	8	0.8	1
1	9	0.8	1
1	10	0.8	1
1	11	0.8	1
1	12	0.8	1
1	13	0.8	1
1	14	0.8	1
1	15	0.8	1
1	16	0.8	1
1	17	0.8	1
1	18	0.8	1
1	19	0.8	1
1	20	0.8	1
1	21	0.8	1
1	22	0.8	1
1	23	0.8	1
1	24	0.8	1
1	25	0.8	1
1	26	0.8	1
1	27	0.8	1
1	28	0.8	1
1	29	0.8	1
1	30	0.8	1
1	31	0.8	1
1	32	0.8	1
1	33	0.8	1
1	34	0.8	1
1	35	0.8	1
1	36	0.8	1
1	37	0.8	1
1	38	0.8	1
1	39	0.8	1
1	40	0.8	1
1	41	0.8	1
1	42	0.8	1
1	43	0.8	1
1	44	0.8	1
1	45	0.8	1
1	46	0.8	1
1	47	0.8	1
1	48	0.8	1
1	49	0.8	1
1	50	0.8	1
1	51	0.8	1
1	52	0.8	1
1	53	0.8	1
1	54	0.8	1
1	55	0.8	1
1	56	0.8	1
1	57	0.8	1
1	58	0.8	1
1	59	0.8	1
1	60	0.8	1
1	61	0.8	1
1	62	0.8	1
1	63	0.8	1
1	64	0.8	1
1	65	0.8	1
1	66	0.8	1
1	67	0.8	1
1	68	0.8	1
1	69	0.8	1
1	70	0.8	1
1	71	0.8	1
1	72	0.8	1
1	73	0.8	1
1	74	0.8	1
1	75	0.8	1
1	76	0.8	1
1	77	0.8	1
1	78	0.8	1
1	79	0.8	1
1	80	0.8	1
1	81	0.8	1
1	82	0.8	1
1	83	0.8	1
1	84	0.8	1
1	85	0.8	1
1	86	0.8	1
1	87	0.8	1
1	88	0.8	1
1	89	0.8	1
1	90	0.8	1
1	91	0.8	1
1	92	0.8	1
1	93	0.8	1
1	94	0.8	1
1	95	0.8	1
1	96	0.8	1
1	97	0.8	1
1	98	0.8	1
1	99	0.8	1
1	100	0.8	1
1	101	0.8	1
1	102	0.8	1
1	103	0.8	1
1	104	0.8	1
1	105	0.8	1
1	106	0.8	1
1	107	0.8	1
1	108	0.8	1
1	109	0.8	1
1	110	0.8	1
1	111	0.8	1
1	112	0.8	1
1	113	0.8	1
1	114	0.8	1
1	115	0.8	1
1	116	0.8	1
1	117	0.8	1
1	118	0.8	1
1	119	0.8	1
1	120	0.8	1
1	121	0.8	1
1	122	0.8	1
1	123	0.8	1
1	124	0.8	1
1	125	0.8	1
1	126	0.8	1
1	127	0.8	1
1	128	0.8	1
1	129	0.8	1
1	130	0.8	1
1	131	0.8	1
1	132	0.8	1
1	133	0.8	1
1	134	0.8	1
1	135	0.8	1
1	136	0.8	1
1	137	0.8	1
1	138	0.8	1
1	139	0.8	1
1	140	0.8	1
1	141	0.8	0
1	142	0.8	0
1	143	0.8	0
1	144	0.8	0
1	145	0.8	0
1	146	0.8	0
1	147	0.8	0
1	148	0.8	0
1	149	0.8	0
1	150	0.8	0
1	151	0.8	0
1	152	0.8	0
1	153	0.8	0
1	154	0.8	0
1	155	0.8	0
1	156	0.8	0
1	157	0.8	0
1	158	0.8	0
1	159	0.8	0
1	160	0.8	0
1	161	0.8	0
1	162	0.8	0
1	163	0.8	0
1	164	0.8	0
1	165	0.8	0
1	166	0.8	0
1	167	0.8	0
1	168	0.8	0
1	169	0.8	0
1	170	0.8	0
1	171	0.8	0
1	172	0.8	0
1	173	0.8	0
1	174	0.8	0
1	175	0.8	0
1	176	0.8	0
1	177	0.8	0
1	178	0.8	0
1	179	0.8	0
1	180	0.8	0
1	181	0.8	0
1	182	0.8	0
1	183	0.8	0
1	184	0.8	0
1	185	0.8	0
1	186	0.8	0
1	187	0.8	0
1	188	0.8	0
1	189	0.8	0
1	190	0.8	0
1	191	0.8	0
1	192	0.8	0
1	193	0.8	0
1	194	0.8	0
1	195	0.8	0
1	196	0.8	0
1	197	0.8	0
1	198	0.8	0
1	199	0.8	0
1	200	0.8	0
1	201	0.8	0
1	202	0.8	0
1	203	0.8	0
1	204	0.8	0
1	205	0.8	0
1	206	0.8	0
1	207	0.8	0
1	208	0.8	0
1	209	0.8	0
1	210	0.8	0
1	211	0.8	0
1	212	0.8	0
1	213	0.8	0
1	214	0.8	0
1	215	0.8	0
1	216	0.8	0
1	217	0.8	0
1	218	0.8	0
1	219	0.8	0
1	220	0.8	0
1	221	0.8	0
1	222	0.8	0
1	223	0.8	0
1	224	0.8	0
1	225	0.8	0
1	226	0.8	0
1	227	0.8	0
1	228	0.8	0
1	229	0.8	0
1	230	0.8	0
1	231	0.8	0
1	232	0.8	0
1	233	0.8	0
1	234	0.8	0
1	235	0.8	0
1	236	0.8	0
1	237	0.8	0
1	238	0.8	0
1	239	0.8	0
1	240	0.8	0
1	241	0.8	0
1	242	0.8	0
1	243	0.8	0
1	244	0.8	0
1	245	0.8	0
1	246	0.8	0
1	247	0.8	0
1	248	0.8	0
1	249	0.8	0
1	250	0.8	0
1	251	0.8	0
1	252	0.8	0
1	253	0.8	0
1	254	0.8	0
1	255	0.8	0
1	256	0.8	0
1	257	0.8	0
1	258	0.8	0
1	259	0.8	0
1	260	0.8	0
1	261	0.8	0
1	262	0.8	0
1	263	0.8	0
1	264	0.8	0
1	265	0.8	0
1	266	0.8	0
1	267	0.8	0
1	268	0.8	0
1	269	0.8	0
1	270	0.8	0
1	271	0.8	0
1	272	0.8	0
1	273	0.8	0
1	274	0.8	0
1	275	0.8	0
1	276	0.8	0
1	277	0.8	0
1	278	0.8	0
1	279	0.8	0
1	280	0.8	0
1	281	0.8	0
1	282	0.8	0
1	283	0.8	0
1	284	0.8	0
1	285	0.8	0
1	286	0.8	0
1	287	0.8	0
1	288	0.8	0
1	289	0.8	0
1	290	0.8	0
1	291	0.8	0
1	292	0.8	0
1	293	0.8	0
1	294	0.8	0
1	295	0.8	0
1	296	0.8	0
1	297	0.8	0
1	298	0.8	0
1	299	0.8	0
1	300	0.8	0
2	1	0.2	1
2	2	0.2	1
2	3	0.2	1
2	4	0.2	1
2	5	0.2	1
2	6	0.2	1
2	7	0.2	1
2	8	0.2	1
2	9	0.2	1
2	10	0.2	1
2	11	0.2	1
2	12	0.2	1
2	13	0.2	1
2	14	0.2	1
2	15	0.2	1
2	16	0.2	1
2	17	0.2	1
2	18	0.2	1
2	19	0.2	1
2	20	0.2	1
2	21	0.2	1
2	22	0.2	1
2	23	0.2	1
2	24	0.2	1
2	25	0.2	1
2	26	0.2	1
2	27	0.2	1
2	28	0.2	1
2	29	0.2	1
2	30	0.2	1
2	31	0.2	1
2	32	0.2	1
2	33	0.2	1
2	34	0.2	1
2	35	0.2	1
2	36	0.2	1
2	37	0.2	1
2	38	0.2	1
2	39	0.2	1
2	40	0.2	1
2	41	0.2	1
2	42	0.2	1
2	43	0.2	1
2	44	0.2	1
2	45	0.2	1
2	46	0.2	1
2	47	0.2	1
2	48	0.2	1
2	49	0.2	1
2	50	0.2	1
2	51	0.2	1
2	52	0.2	1
2	53	0.2	1
2	54	0.2	1
2	55	0.2	1
2	56	0.2	1
2	57	0.2	1
2	58	0.2	1
2	59	0.2	1
2	60	0.2	1
2	61	0.2	1
2	62	0.2	1
2	63	0.2	1
2	64	0.2	1
2	65	0.2	1
2	66	0.2	1
2	67	0.2	1
2	68	0.2	1
2	69	0.2	1
2	70	0.2	1
2	71	0.2	1
2	72	0.2	1
2	73	0.2	1
2	74	0.2	1
2	75	0.2	1
2	76	0.2	1
2	77	0.2	1
2	78	0.2	1
2	79	0.2	1
2	80	0.2	1
2	81	0.2	1
2	82	0.2	1
2	83	0.2	1
2	84	0.2	1
2	85	0.2	1
2	86	0.2	1
2	87	0.2	1
2	88	0.2	1
2	89	0.2	1
2	90	0.2	1
2	91	0.2	1
2	92	0.2	1
2	93	0.2	1
2	94	0.2	1
2	95	0.2	1
2	96	0.2	1
2	97	0.2	1
2	98	0.2	1
2	99	0.2	1
2	100	0.2	1
2	101	0.2	1
2	102	0.2	1
2	103	0.2	1
2	104	0.2	1
2	105	0.2	1
2	106	0.2	1
2	107	0.2	1
2	108	0.2	1
2	109	0.2	1
2	110	0.2	1
2	111	0.2	1
2	112	0.2	1
2	113	0.2	1
2	114	0.2	1
2	115	0.2	1
2	116	0.2	1
2	117	0.2	1
2	118	0.2	1
2	119	0.2	1
2	120	0.2	1
2	121	0.2	1
2	122	0.2	1
2	123	0.2	1
2	124	0.2	1
2	125	0.2	1
2	126	0.2	0
2	127	0.2	0
2	128	0.2	0
2	129	0.2	0
2	130	0.2	0
2	131	0.2	0
2	132	0.2	0
2	133	0.2	0
2	134	0.2	0
2	135	0.2	0
2	136	0.2	0
2	137	0.2	0
2	138	0.2	0
2	139	0.2	0
2	140	0.2	0
2	141	0.2	0
2	142	0.2	0
2	143	0.2	0
2	144	0.2	0
2	145	0.2	0
2	146	0.2	0
2	147	0.2	0
2	148	0.2	0
2	149	0.2	0
2	150	0.2	0
2	151	0.2	0
2	152	0.2	0
2	153	0.2	0
2	154	0.2	0
2	155	0.2	0
2	156	0.2	0
2	157	0.2	0
2	158	0.2	0
2	159	0.2	0
2	160	0.2	0
2	161	0.2	0
2	162	0.2	0
2	163	0.2	0
2	164	0.2	0
2	165	0.2	0
2	166	0.2	0
2	167	0.2	0
2	168	0.2	0
2	169	0.2	0
2	170	0.2	0
2	171	0.2	0
2	172	0.2	0
2	173	0.2	0
2	174	0.2	0
2	175	0.2	0
2	176	0.2	0
2	177	0.2	0
2	178	0.2	0
2	179	0.2	0
2	180	0.2	0
2	181	0.2	0
2	182	0.2	0
2	183	0.2	0
2	184	0.2	0
2	185	0.2	0
2	186	0.2	0
2	187	0.2	0
2	188	0.2	0
2	189	0.2	0
2	190	0.2	0
2	191	0.2	0
2	192	0.2	0
2	193	0.2	0
2	194	0.2	0
2	195	0.2	0
2	196	0.2	0
2	197	0.2	0
2	198	0.2	0
2	1	0.5	1
2	2	0.5	1
2	3	0.5	1
2	4	0.5	1
2	5	0.5	1
2	6	0.5	1
2	7	0.5	1
2	8	0.5	1
2	9	0.5	1
2	10	0.5	1
2	11	0.5	1
2	12	0.5	1
2	13	0.5	1
2	14	0.5	1
2	15	0.5	1
2	16	0.5	1
2	17	0.5	1
2	18	0.5	1
2	19	0.5	1
2	20	0.5	1
2	21	0.5	1
2	22	0.5	1
2	23	0.5	1
2	24	0.5	1
2	25	0.5	1
2	26	0.5	1
2	27	0.5	1
2	28	0.5	1
2	29	0.5	1
2	30	0.5	1
2	31	0.5	1
2	32	0.5	1
2	33	0.5	1
2	34	0.5	1
2	35	0.5	1
2	36	0.5	1
2	37	0.5	1
2	38	0.5	1
2	39	0.5	1
2	40	0.5	1
2	41	0.5	1
2	42	0.5	1
2	43	0.5	1
2	44	0.5	1
2	45	0.5	1
2	46	0.5	1
2	47	0.5	1
2	48	0.5	1
2	49	0.5	1
2	50	0.5	1
2	51	0.5	1
2	52	0.5	1
2	53	0.5	1
2	54	0.5	1
2	55	0.5	1
2	56	0.5	1
2	57	0.5	1
2	58	0.5	1
2	59	0.5	1
2	60	0.5	1
2	61	0.5	1
2	62	0.5	1
2	63	0.5	1
2	64	0.5	1
2	65	0.5	1
2	66	0.5	1
2	67	0.5	1
2	68	0.5	1
2	69	0.5	1
2	70	0.5	1
2	71	0.5	1
2	72	0.5	1
2	73	0.5	1
2	74	0.5	1
2	75	0.5	1
2	76	0.5	1
2	77	0.5	1
2	78	0.5	1
2	79	0.5	1
2	80	0.5	1
2	81	0.5	1
2	82	0.5	1
2	83	0.5	1
2	84	0.5	1
2	85	0.5	1
2	86	0.5	1
2	87	0.5	1
2	88	0.5	1
2	89	0.5	1
2	90	0.5	1
2	91	0.5	1
2	92	0.5	1
2	93	0.5	1
2	94	0.5	1
2	95	0.5	1
2	96	0.5	1
2	97	0.5	1
2	98	0.5	1
2	99	0.5	1
2	100	0.5	1
2	101	0.5	1
2	102	0.5	1
2	103	0.5	1
2	104	0.5	1
2	105	0.5	1
2	106	0.5	1
2	107	0.5	1
2	108	0.5	1
2	109	0.5	1
2	110	0.5	1
2	111	0.5	1
2	112	0.5	1
2	113	0.5	1
2	114	0.5	1
2	115	0.5	1
2	116	0.5	1
2	117	0.5	1
2	118	0.5	1
2	119	0.5	1
2	120	0.5	1
2	121	0.5	1
2	122	0.5	1
2	123	0.5	1
2	124	0.5	1
2	125	0.5	1
2	126	0.5	1
2	127	0.5	1
2	128	0.5	1
2	129	0.5	1
2	130	0.5	1
2	131	0.5	1
2	132	0.5	1
2	133	0.5	1
2	134	0.5	1
2	135	0.5	1
2	136	0.5	1
2	137	0.5	1
2	138	0.5	1
2	139	0.5	1
2	140	0.5	1
2	141	0.5	1
2	142	0.5	1
2	143	0.5	1
2	144	0.5	1
2	145	0.5	1
2	146	0.5	1
2	147	0.5	1
2	148	0.5	1
2	149	0.5	1
2	150	0.5	1
2	151	0.5	1
2	152	0.5	1
2	153	0.5	1
2	154	0.5	1
2	155	0.5	0
2	156	0.5	0
2	157	0.5	0
2	158	0.5	0
2	159	0.5	0
2	160	0.5	0
2	161	0.5	0
2	162	0.5	0
2	163	0.5	0
2	164	0.5	0
2	165	0.5	0
2	166	0.5	0
2	167	0.5	0
2	168	0.5	0
2	169	0.5	0
2	170	0.5	0
2	171	0.5	0
2	172	0.5	0
2	173	0.5	0
2	174	0.5	0
2	175	0.5	0
2	176	0.5	0
2	177	0.5	0
2	178	0.5	0
2	179	0.5	0
2	180	0.5	0
2	181	0.5	0
2	182	0.5	0
2	183	0.5	0
2	184	0.5	0
2	185	0.5	0
2	186	0.5	0
2	187	0.5	0
2	188	0.5	0
2	189	0.5	0
2	190	0.5	0
2	191	0.5	0
2	192	0.5	0
2	193	0.5	0
2	194	0.5	0
2	195	0.5	0
2	196	0.5	0
2	197	0.5	0
2	198	0.5	0
2	199	0.5	0
2	200	0.5	0
2	201	0.5	0
2	202	0.5	0
2	203	0.5	0
2	204	0.5	0
2	205	0.5	0
2	206	0.5	0
2	207	0.5	0
2	208	0.5	0
2	209	0.5	0
2	210	0.5	0
2	211	0.5	0
2	212	0.5	0
2	213	0.5	0
2	214	0.5	0
2	215	0.5	0
2	216	0.5	0
2	217	0.5	0
2	218	0.5	0
2	219	0.5	0
2	220	0.5	0
2	221	0.5	0
2	222	0.5	0
2	223	0.5	0
2	224	0.5	0
2	225	0.5	0
2	226	0.5	0
2	227	0.5	0
2	228	0.5	0
2	229	0.5	0
2	230	0.5	0
2	231	0.5	0
2	232	0.5	0
2	233	0.5	0
2	1	0.8	1
2	2	0.8	1
2	3	0.8	1
2	4	0.8	1
2	5	0.8	1
2	6	0.8	1
2	7	0.8	1
2	8	0.8	1
2	9	0.8	1
2	10	0.8	1
2	11	0.8	1
2	12	0.8	1
2	13	0.8	1
2	14	0.8	1
2	15	0.8	1
2	16	0.8	1
2	17	0.8	1
2	18	0.8	1
2	19	0.8	1
2	20	0.8	1
2	21	0.8	1
2	22	0.8	1
2	23	0.8	1
2	24	0.8	1
2	25	0.8	1
2	26	0.8	1
2	27	0.8	1
2	28	0.8	1
2	29	0.8	1
2	30	0.8	1
2	31	0.8	1
2	32	0.8	1
2	33	0.8	1
2	34	0.8	1
2	35	0.8	1
2	36	0.8	1
2	37	0.8	1
2	38	0.8	1
2	39	0.8	1
2	40	0.8	1
2	41	0.8	1
2	42	0.8	1
2	43	0.8	1
2	44	0.8	1
2	45	0.8	1
2	46	0.8	1
2	47	0.8	1
2	48	0.8	1
2	49	0.8	1
2	50	0.8	1
2	51	0.8	1
2	52	0.8	1
2	53	0.8	1
2	54	0.8	1
2	55	0.8	1
2	56	0.8	1
2	57	0.8	1
2	58	0.8	1
2	59	0.8	1
2	60	0.8	1
2	61	0.8	1
2	62	0.8	1
2	63	0.8	1
2	64	0.8	1
2	65	0.8	1
2	66	0.8	1
2	67	0.8	1
2	68	0.8	1
2	69	0.8	1
2	70	0.8	1
2	71	0.8	1
2	72	0.8	1
[truncated: 216 more rows]

## Sheet: Bodies
Rep	Day	Sample	Treatment	Status
1	Three	1	0.2	1
1	Three	2	0.2	1
1	Three	3	0.2	1
1	Three	4	0.2	1
1	Three	5	0.2	1
1	Three	6	0.2	1
1	Three	7	0.2	1
1	Three	8	0.2	1
1	Three	9	0.2	1
1	Three	10	0.2	1
1	Three	11	0.2	1
1	Three	12	0.2	1
1	Three	13	0.2	1
1	Three	14	0.2	1
1	Three	15	0.2	1
1	Three	16	0.2	1
1	Three	17	0.2	1
1	Three	18	0.2	1
1	Three	19	0.2	1
1	Three	20	0.2	1
1	Three	21	0.2	1
1	Three	22	0.2	1
1	Three	23	0.2	1
1	Three	24	0.2	0
1	Three	25	0.2	0
1	Three	26	0.2	0
1	Three	27	0.2	0
1	Three	28	0.2	0
1	Three	29	0.2	0
1	Three	30	0.2	0
1	Three	31	0.5	1
1	Three	32	0.5	1
1	Three	33	0.5	1
1	Three	34	0.5	1
1	Three	35	0.5	1
1	Three	36	0.5	1
1	Three	37	0.5	1
1	Three	38	0.5	1
1	Three	39	0.5	1
1	Three	40	0.5	1
1	Three	41	0.5	1
1	Three	42	0.5	1
1	Three	43	0.5	1
1	Three	44	0.5	1
1	Three	45	0.5	1
1	Three	46	0.5	1
1	Three	47	0.5	0
1	Three	48	0.5	0
1	Three	49	0.5	0
1	Three	50	0.5	0
1	Three	51	0.5	0
1	Three	52	0.5	0
1	Three	53	0.5	0
1	Three	54	0.5	0
1	Three	55	0.5	0
1	Three	56	0.5	0
1	Three	57	0.5	0
1	Three	58	0.5	0
1	Three	59	0.5	0
1	Three	60	0.5	0
1	Three	61	0.5	0
1	Three	62	0.5	0
1	Three	63	0.8	1
1	Three	64	0.8	1
1	Three	65	0.8	1
1	Three	66	0.8	1
1	Three	67	0.8	1
1	Three	68	0.8	1
1	Three	69	0.8	1
1	Three	70	0.8	0
1	Three	71	0.8	0
1	Three	72	0.8	0
1	Three	73	0.8	0
1	Three	74	0.8	0
1	Three	75	0.8	0
1	Three	76	0.8	0
1	Three	77	0.8	0
1	Three	78	0.8	0
1	Three	79	0.8	0
1	Three	80	0.8	0
1	Three	81	0.8	0
1	Three	82	0.8	0
1	Three	83	0.8	0
1	Three	84	0.8	0
1	Three	85	0.8	0
1	Three	86	0.8	0
1	Three	87	0.8	0
1	Three	88	0.8	0
1	Three	89	0.8	0
1	Three	90	0.8	0
1	Three	91	0.8	0
1	Three	92	0.8	0
1	Three	93	0.8	0
1	Three	94	0.8	0
1	Nine	95	0.2	1
1	Nine	96	0.2	1
1	Nine	97	0.2	1
1	Nine	98	0.2	1
1	Nine	99	0.2	1
1	Nine	100	0.2	1
1	Nine	101	0.2	1
1	Nine	102	0.2	1
1	Nine	103	0.2	1
1	Nine	104	0.2	1
1	Nine	105	0.2	1
1	Nine	106	0.2	1
1	Nine	107	0.2	1
1	Nine	108	0.2	1
1	Nine	109	0.2	1
1	Nine	110	0.2	1
1	Nine	111	0.2	1
1	Nine	112	0.2	1
1	Nine	113	0.2	1
1	Nine	114	0.2	1
1	Nine	115	0.2	1
1	Nine	116	0.2	0
1	Nine	117	0.2	0
1	Nine	118	0.2	0
1	Nine	119	0.5	1
1	Nine	120	0.5	1
1	Nine	121	0.5	1
1	Nine	122	0.5	1
1	Nine	123	0.5	1
1	Nine	124	0.5	1
1	Nine	125	0.5	1
1	Nine	126	0.5	1
1	Nine	127	0.5	1
1	Nine	128	0.5	1
1	Nine	129	0.5	1
1	Nine	130	0.5	1
1	Nine	131	0.5	1
1	Nine	132	0.5	1
1	Nine	133	0.5	1
1	Nine	134	0.5	1
1	Nine	135	0.5	1
1	Nine	136	0.5	1
1	Nine	137	0.5	1
1	Nine	138	0.5	1
1	Nine	139	0.5	1
1	Nine	140	0.5	1
1	Nine	141	0.5	1
1	Nine	142	0.5	1
1	Nine	143	0.5	1
1	Nine	144	0.5	1
1	Nine	145	0.5	1
1	Nine	146	0.5	1
1	Nine	147	0.5	1
1	Nine	148	0.5	1
1	Nine	149	0.5	0
1	Nine	150	0.5	0
1	Nine	151	0.8	1
1	Nine	152	0.8	1
1	Nine	153	0.8	1
1	Nine	154	0.8	1
1	Nine	155	0.8	1
1	Nine	156	0.8	1
1	Nine	157	0.8	1
1	Nine	158	0.8	1
1	Nine	159	0.8	1
1	Nine	160	0.8	1
1	Nine	161	0.8	1
1	Nine	162	0.8	1
1	Nine	163	0.8	1
1	Nine	164	0.8	1
1	Nine	165	0.8	1
1	Nine	166	0.8	1
1	Nine	167	0.8	1
1	Nine	168	0.8	0
1	Nine	169	0.8	0
1	Nine	170	0.8	0
1	Nine	171	0.8	0
1	Nine	172	0.8	0
1	Nine	173	0.8	0
1	Nine	174	0.8	0
1	Nine	175	0.8	0
1	Nine	176	0.8	0
1	Nine	177	0.8	0
1	Nine	178	0.8	0
1	Nine	179	0.8	0
1	Nine	180	0.8	0
1	Nine	181	0.8	0
1	Nine	182	0.8	0
2	Three	183	0.2	1
2	Three	184	0.2	1
2	Three	185	0.2	1
2	Three	186	0.2	1
2	Three	187	0.2	1
2	Three	188	0.2	1
2	Three	189	0.2	1
2	Three	190	0.2	1
2	Three	191	0.2	1
2	Three	192	0.2	1
2	Three	193	0.2	1
2	Three	194	0.2	1
2	Three	195	0.2	1
2	Three	196	0.2	1
2	Three	197	0.2	1
2	Three	198	0.2	1
2	Three	199	0.2	1
2	Three	200	0.2	1
2	Three	201	0.2	1
2	Three	202	0.2	1
2	Three	203	0.2	1
2	Three	204	0.2	1
2	Three	205	0.2	1
2	Three	206	0.2	1
2	Three	207	0.2	1
2	Three	208	0.2	0
2	Three	209	0.2	0
2	Three	210	0.2	0
2	Three	211	0.2	0
2	Three	212	0.2	0
2	Three	213	0.2	0
2	Three	214	0.2	0
2	Three	215	0.5	1
2	Three	216	0.5	1
2	Three	217	0.5	1
2	Three	218	0.5	1
2	Three	219	0.5	1
2	Three	220	0.5	1
2	Three	221	0.5	1
2	Three	222	0.5	1
2	Three	223	0.5	1
2	Three	224	0.5	1
2	Three	225	0.5	1
2	Three	226	0.5	1
2	Three	227	0.5	1
2	Three	228	0.5	1
2	Three	229	0.5	1
2	Three	230	0.5	1
2	Three	231	0.5	1
2	Three	232	0.5	1
2	Three	233	0.5	1
2	Three	234	0.5	1
2	Three	235	0.5	1
2	Three	236	0.5	1
2	Three	237	0.5	1
2	Three	238	0.5	1
2	Three	239	0.5	1
2	Three	240	0.5	1
2	Three	241	0.5	0
2	Three	242	0.5	0
2	Three	243	0.5	0
2	Three	244	0.5	0
2	Three	245	0.5	0
2	Three	246	0.5	0
2	Three	247	0.8	1
2	Three	248	0.8	1
2	Three	249	0.8	1
2	Three	250	0.8	1
2	Three	251	0.8	1
2	Three	252	0.8	1
2	Three	253	0.8	1
2	Three	254	0.8	1
2	Three	255	0.8	1
2	Three	256	0.8	1
2	Three	257	0.8	1
2	Three	258	0.8	1
2	Three	259	0.8	1
2	Three	260	0.8	1
2	Three	261	0.8	1
2	Three	262	0.8	1
2	Three	263	0.8	1
2	Three	264	0.8	1
2	Three	265	0.8	0
2	Three	266	0.8	0
2	Three	267	0.8	0
2	Three	268	0.8	0
2	Three	269	0.8	0
2	Three	270	0.8	0
2	Three	271	0.8	0
2	Three	272	0.8	0
2	Three	273	0.8	0
2	Three	274	0.8	0
2	Three	275	0.8	0
2	Three	276	0.8	0
2	Three	277	0.8	0
2	Three	278	0.8	0
2	Nine	279	0.2	1
2	Nine	280	0.2	1
2	Nine	281	0.2	1
2	Nine	282	0.2	1
2	Nine	283	0.2	1
2	Nine	284	0.2	1
2	Nine	285	0.2	1
2	Nine	286	0.2	1
2	Nine	287	0.2	1
2	Nine	288	0.2	0
2	Nine	289	0.2	0
2	Nine	290	0.2	0
2	Nine	291	0.5	1
2	Nine	292	0.5	1
2	Nine	293	0.5	1
2	Nine	294	0.5	1
2	Nine	295	0.5	1
2	Nine	296	0.5	1
2	Nine	297	0.5	1
2	Nine	298	0.5	1
2	Nine	299	0.5	1
2	Nine	300	0.5	1
2	Nine	301	0.5	1
2	Nine	302	0.5	1
2	Nine	303	0.5	1
2	Nine	304	0.5	1
2	Nine	305	0.5	1
2	Nine	306	0.5	1
2	Nine	307	0.5	1
2	Nine	308	0.5	1
2	Nine	309	0.5	0
2	Nine	310	0.5	0
2	Nine	311	0.5	0
2	Nine	312	0.5	0
2	Nine	313	0.5	0
2	Nine	314	0.5	0
2	Nine	315	0.5	0
2	Nine	316	0.5	0
2	Nine	317	0.5	0
2	Nine	318	0.5	0
2	Nine	319	0.5	0
2	Nine	320	0.5	0
2	Nine	321	0.5	0
2	Nine	322	0.5	0
2	Nine	323	0.8	1
2	Nine	324	0.8	1
2	Nine	325	0.8	1
2	Nine	326	0.8	1
2	Nine	327	0.8	1
2	Nine	328	0.8	1
2	Nine	329	0.8	1
2	Nine	330	0.8	1
2	Nine	331	0.8	1
2	Nine	332	0.8	1
2	Nine	333	0.8	1
2	Nine	334	0.8	1
2	Nine	335	0.8	1
2	Nine	336	0.8	1
2	Nine	337	0.8	1
2	Nine	338	0.8	1
2	Nine	339	0.8	1
2	Nine	340	0.8	1
2	Nine	341	0.8	1
2	Nine	342	0.8	1
2	Nine	343	0.8	0
2	Nine	344	0.8	0
2	Nine	345	0.8	0
2	Nine	346	0.8	0
2	Nine	347	0.8	0
2	Nine	348	0.8	0
2	Nine	349	0.8	0
2	Nine	350	0.8	0
2	Nine	351	0.8	0
2	Nine	352	0.8	0
2	Nine	353	0.8	0
2	Nine	354	0.8	0

## Sheet: Heads
Rep	Sample	Treatment	Status	FFU	log(FFU)
IV	1	0.2	1	462.5	2.66511
IV	2	0.2	1	8737.5	3.94139
IV	3	0.2	1	100	2
IV	4	0.2	1	425	2.62839
IV	5	0.2	1	19500	4.29003
IV	6	0.2	1	1908.33	3.28065
IV	7	0.2	1	3750	3.57403
IV	8	0.2	1	26583.3	4.42461
IV	9	0.2	1	237.5	2.37566
IV	10	0.2	1	14068.8	4.14826
IV	11	0.2	1	300	2.47712
IV	12	0.2	1	712.5	2.85278
IV	13	0.2	1	25	1.39794
IV	14	0.2	1	100	2
IV	15	0.2	0
IV	16	0.2	0
IV	17	0.2	0
IV	18	0.2	0
IV	19	0.2	0
IV	20	0.2	0
IV	21	0.2	0
IV	22	0.2	0
IV	23	0.2	0
IV	24	0.2	0
IV	25	0.5	1	19625	4.29281
IV	26	0.5	1	19333.3	4.28631
IV	27	0.5	1	4408.33	3.64427
IV	28	0.5	1	350	2.54407
IV	29	0.5	1	51666.7	4.71321
IV	30	0.5	1	393750	5.59522
IV	31	0.5	1	1283.33	3.10834
IV	32	0.5	1	200	2.30103
IV	33	0.5	0
IV	34	0.5	0
IV	35	0.5	0
IV	36	0.5	0
IV	37	0.5	0
IV	38	0.5	0
IV	39	0.5	0
IV	40	0.5	0
IV	41	0.5	0
IV	42	0.5	0
IV	43	0.5	0
IV	44	0.5	0
IV	45	0.5	0
IV	46	0.5	0
IV	47	0.5	0
IV	48	0.5	0
IV	49	0.5	0
IV	50	0.5	0
IV	51	0.5	0
IV	52	0.5	0
IV	53	0.5	0
IV	54	0.5	0
IV	55	0.5	0
IV	56	0.5	0
IV	57	0.8	1	13750	4.1383
IV	58	0.8	1	100	2
IV	59	0.8	1	150	2.17609
IV	60	0.8	1	14750	4.16879
IV	61	0.8	1	1250	3.09691
IV	62	0.8	1	425	2.62839
IV	63	0.8	1	13500	4.13033
IV	64	0.8	1	13166.7	4.11948
IV	65	0.8	1	111250	5.0463
IV	66	0.8	1	14166.7	4.15127
IV	67	0.8	1	63750	4.80448
IV	68	0.8	1	34000	4.53148
IV	69	0.8	1	73750	4.86776
IV	70	0.8	1	450	2.65321
IV	71	0.8	1	20812.5	4.31832
IV	72	0.8	0
IV	73	0.8	0
IV	74	0.8	0
IV	75	0.8	0
IV	76	0.8	0
IV	77	0.8	0
IV	78	0.8	0
IV	79	0.8	0
IV	80	0.8	0
IV	81	0.8	0
IV	82	0.8	0
IV	83	0.8	0
IV	84	0.8	0
IV	85	0.8	0
IV	86	0.8	0
IV	87	0.8	0
IV	88	0.8	0
V	89	0.2	1	313750	5.49658
V	90	0.2	1	2025000	6.30643
V	91	0.2	1	2500	3.39794
V	92	0.2	1	13250	4.12222
V	93	0.2	1	553750	5.74331
V	94	0.2	1	787.5	2.89625
V	95	0.2	0
V	96	0.2	0
V	97	0.2	0
V	98	0.2	0
V	99	0.2	0
V	100	0.2	0
V	101	0.5	1	237500	5.37566
V	102	0.5	1	1375	3.1383
V	103	0.5	1	312.5	2.49485
V	104	0.5	1	241250	5.38247
V	105	0.5	1	25	1.39794
V	106	0.5	1	8362.5	3.92234
V	107	0.5	1	975	2.989
V	108	0.5	1	1650000	6.21748
V	109	0.5	1	243750	5.38694
V	110	0.5	1	17833.3	4.25123
V	111	0.5	1	163750	5.21418
V	112	0.5	0
V	113	0.5	0
V	114	0.5	0
V	115	0.5	0
V	116	0.5	0
V	117	0.5	0
V	118	0.5	0
V	119	0.5	0
V	120	0.5	0
V	121	0.5	0
V	122	0.5	0
V	123	0.5	0
V	124	0.5	0
V	125	0.5	0
V	126	0.5	0
V	127	0.5	0
V	128	0.5	0
V	129	0.5	0
V	130	0.5	0
V	131	0.5	0
V	132	0.5	0
V	133	0.8	1	11875	4.07463
V	134	0.8	1	8668.75	3.93796
V	135	0.8	1	300	2.47712
V	136	0.8	1	24333.3	4.3862
V	137	0.8	1	55000	4.74036
V	138	0.8	1	20833.3	4.31876
V	139	0.8	1	200	2.30103
V	140	0.8	1	15875	4.20071
V	141	0.8	1	25	1.39794
V	142	0.8	1	260000	5.41497
V	143	0.8	0
V	144	0.8	0
V	145	0.8	0
V	146	0.8	0
V	147	0.8	0
V	148	0.8	0
V	149	0.8	0
V	150	0.8	0
V	151	0.8	0
V	152	0.8	0
V	153	0.8	0
V	154	0.8	0
V	155	0.8	0
V	156	0.8	0
V	157	0.8	0
V	158	0.8	0
V	159	0.8	0
V	160	0.8	0
V	161	0.8	0
V	162	0.8	0
V	163	0.8	0
V	164	0.8	0
